# Supplementary material for: Rhesus monkeys exhibiting spontaneous ritualistic behaviors resembling obsessive-compulsive disorder
Source: Natl Sci Rev. 2023 Dec 8;10(11):nwad312. doi: 10.1093/nsr/nwad312 (PMC10751879; doi:10.1093/nsr/nwad312)
Supplement: nwad312_Supplemental_Files [file nwad312_supplemental_files.zip]

Archive with 2 entries (2 files):
- Supplementary Movie 1~2.mp4
- Zhai.Supplemental file.docx
